# Supplementary material for: Association between Healthy Eating Index and Mental Health in Middle-Aged Adults Based on Household Size in Korea
Source: Int J Environ Res Public Health. 2022 Apr 13;19(8):4692. doi: 10.3390/ijerph19084692 (PMC9032092; doi:10.3390/ijerph19084692)
Supplement: Supplementary file 1 [file ijerph-19-04692-s001.zip]

Archive with 1 entries (1 files):
- ijerph-1626207-supplementary.pdf
